# Supplementary material for: Fabrication of MNPs/rGO/PMMA Composite for the Removal of Hazardous Cr(VI) from Tannery Wastewater through Batch and Continuous Mode Adsorption
Source: Materials (Basel). 2021 Nov 16;14(22):6923. doi: 10.3390/ma14226923 (PMC8620348; doi:10.3390/ma14226923)
Supplement: Supplementary file 1 [file materials-14-06923-s001.zip]

Archive with 1 entries (1 files):
- materials-1437665-supplementary.pdf
